# Supplementary material for: Draft genome assemblies of four manakins
Source: Sci Data. 2022 Sep 13;9:564. doi: 10.1038/s41597-022-01680-0 (PMC9470731; doi:10.1038/s41597-022-01680-0)
Supplement: Supplementary file 1 — Supplementary Table 1 [file 41597_2022_1680_MOESM1_ESM.xlsx]

## Sheet: Table 7 Identified PAR in each 
Supplementary Table 1. Identified PAR in each species. Only species with a female sequenced are identified
species	scafID	start	end
Calypte_anna	NC_044274.1	0	1095000
Corapipo_altera	NW_020885046.1	0	492960
Corapipo_altera	NW_020885124.1	0	124120
Corapipo_altera	NW_020886090.1	0	7633
Corapipo_altera	NW_020886112.1	0	7557
Corapipo_altera	NW_020886143.1	0	7427
Corapipo_altera	NW_020886801.1	0	5417
Corapipo_altera	NW_020887146.1	0	4672
Corapipo_altera	NW_020887194.1	0	4604
Corapipo_altera	NW_020888317.1	0	3006
Corapipo_altera	NW_020888698.1	0	2670
Corapipo_altera	NW_020888930.1	0	2492
Corapipo_altera	NW_020889409.1	0	2173
Corapipo_altera	NW_020889738.1	0	1971
Corapipo_altera	NW_020890182.1	0	1762
Corapipo_altera	NW_020890261.1	0	1736
Corapipo_altera	NW_020890442.1	0	1677
Corapipo_altera	NW_020892354.1	0	1210
Corapipo_altera	NW_020892881.1	0	1130
Machaeropterus_deliciosus	scaffold_199	0	406891
Machaeropterus_deliciosus	scaffold_27528	0	12767
Machaeropterus_deliciosus	scaffold_25909	0	1872
Machaeropterus_deliciosus	scaffold_26127	0	11829
Machaeropterus_deliciosus	scaffold_16325	0	1678
Machaeropterus_deliciosus	scaffold_21295	0	7380
Machaeropterus_deliciosus	scaffold_27827	0	14417
Machaeropterus_deliciosus	scaffold_27118	0	6967
Machaeropterus_deliciosus	scaffold_28408	0	85000
Machaeropterus_deliciosus	scaffold_26951	0	7479
Machaeropterus_deliciosus	scaffold_32974	0	7015
Machaeropterus_deliciosus	scaffold_28403	0	5078
Machaeropterus_deliciosus	scaffold_26339	0	4782
Machaeropterus_deliciosus	scaffold_184	0	4614
Machaeropterus_deliciosus	scaffold_29404	0	3756
Machaeropterus_deliciosus	scaffold_29927	0	3732
Machaeropterus_deliciosus	scaffold_27417	0	3296
Machaeropterus_deliciosus	scaffold_28379	0	3235
Machaeropterus_deliciosus	scaffold_25294	0	2270
Machaeropterus_deliciosus	scaffold_28447	0	2048
Machaeropterus_deliciosus	scaffold_28893	0	1619
Machaeropterus_deliciosus	scaffold_28894	0	1605
Machaeropterus_deliciosus	scaffold_10503	0	1567
Machaeropterus_deliciosus	scaffold_30876	0	1428
Machaeropterus_deliciosus	scaffold_28512	0	1326
Machaeropterus_deliciosus	scaffold_17039	0	1319
Machaeropterus_deliciosus	scaffold_10457	0	1239
Machaeropterus_deliciosus	scaffold_27021	0	1024
Machaeropterus_deliciosus	scaffold_24540	0	942
Machaeropterus_deliciosus	scaffold_28576	0	921
Machaeropterus_deliciosus	scaffold_27806	0	816
Machaeropterus_deliciosus	scaffold_11461	0	651
Masius_chrysopterus	scaffold_91	0	454585
Masius_chrysopterus	scaffold_21769	0	5288
Masius_chrysopterus	scaffold_27488	0	74925
Masius_chrysopterus	scaffold_26752	0	7912
Masius_chrysopterus	scaffold_26924	0	58938
Masius_chrysopterus	scaffold_21618	0	1188
Masius_chrysopterus	scaffold_25300	0	6017
Masius_chrysopterus	scaffold_13708	0	1455
Masius_chrysopterus	scaffold_21371	0	753
Masius_chrysopterus	scaffold_24724	0	2760
Masius_chrysopterus	scaffold_25	0	22808032
Masius_chrysopterus	scaffold_28279	0	2942
Masius_chrysopterus	scaffold_23631	0	5998
Masius_chrysopterus	scaffold_20163	0	9069
Masius_chrysopterus	scaffold_14613	0	7980
Masius_chrysopterus	scaffold_26115	0	2579
Masius_chrysopterus	scaffold_27072	0	6497
Masius_chrysopterus	scaffold_11338	0	993
Masius_chrysopterus	scaffold_16719	0	967
Masius_chrysopterus	scaffold_15159	0	1814
Masius_chrysopterus	scaffold_30308	0	4928
Masius_chrysopterus	scaffold_14408	0	13624
Masius_chrysopterus	scaffold_27180	0	7367
Masius_chrysopterus	scaffold_25372	0	4679
Masius_chrysopterus	scaffold_25371	0	5488
Masius_chrysopterus	scaffold_25896	0	3178
Masius_chrysopterus	scaffold_15897	0	17327
Masius_chrysopterus	scaffold_19	0	6268064
Masius_chrysopterus	scaffold_25164	0	4282
Masius_chrysopterus	scaffold_20325	0	2761
Masius_chrysopterus	scaffold_27351	0	12080
Masius_chrysopterus	scaffold_30303	0	2703
Masius_chrysopterus	scaffold_11327	0	5684
Masius_chrysopterus	scaffold_24668	0	4381
Masius_chrysopterus	scaffold_3838	0	609
Masius_chrysopterus	scaffold_3690	0	408
Masius_chrysopterus	scaffold_20247	0	3436
Masius_chrysopterus	scaffold_27565	0	12845
Masius_chrysopterus	scaffold_26942	0	12963
Masius_chrysopterus	scaffold_14306	0	6820
Masius_chrysopterus	scaffold_16668	0	1431
Masius_chrysopterus	scaffold_28000	0	5143
Masius_chrysopterus	scaffold_23844	0	8977
Masius_chrysopterus	scaffold_22195	0	6400
Masius_chrysopterus	scaffold_27436	0	11508
Masius_chrysopterus	scaffold_21749	0	16465
Masius_chrysopterus	scaffold_24699	0	9052
Masius_chrysopterus	scaffold_22125	0	4895
Masius_chrysopterus	scaffold_25663	0	3737
Masius_chrysopterus	scaffold_22124	0	14457
Masius_chrysopterus	scaffold_20012	0	6982
Masius_chrysopterus	scaffold_26154	0	3137
Masius_chrysopterus	scaffold_27312	0	3819
Masius_chrysopterus	scaffold_27526	0	6741
Masius_chrysopterus	scaffold_15591	0	5253
Masius_chrysopterus	scaffold_248	0	1233
Masius_chrysopterus	scaffold_22040	0	3167
Neopelma_chrysocephalum	NW_020905588.1	0	1367
Neopelma_chrysocephalum	NW_020897848.1	0	344891
Neopelma_chrysocephalum	NW_020924329.1	0	11760
Neopelma_chrysocephalum	NW_020897841.1	0	223224
Neopelma_chrysocephalum	NW_020905592.1	0	1995
Neopelma_chrysocephalum	NW_020926026.1	0	9609
Neopelma_chrysocephalum	NW_020926255.1	0	8433
Neopelma_chrysocephalum	NW_020925575.1	0	6614
Neopelma_chrysocephalum	NW_020937658.1	0	6198
Neopelma_chrysocephalum	NW_020925956.1	0	5048
Neopelma_chrysocephalum	NW_020898253.1	0	4628
Neopelma_chrysocephalum	NW_020925588.1	0	4472
Neopelma_chrysocephalum	NW_020921641.1	0	4319
Neopelma_chrysocephalum	NW_020926157.1	0	4160
Neopelma_chrysocephalum	NW_020917566.1	0	4076
Neopelma_chrysocephalum	NW_020913929.1	0	1945
Neopelma_chrysocephalum	NW_020927977.1	0	1894
Neopelma_chrysocephalum	NW_020924925.1	0	1826
Neopelma_chrysocephalum	NW_020922721.1	0	1794
Neopelma_chrysocephalum	NW_020925078.1	0	1317
Neopelma_chrysocephalum	NW_020911755.1	0	1290
Neopelma_chrysocephalum	NW_020904107.1	0	1212
Neopelma_chrysocephalum	NW_020904214.1	0	1156
Neopelma_chrysocephalum	NW_020911695.1	0	1127
Neopelma_chrysocephalum	NW_020916080.1	0	1107
Neopelma_chrysocephalum	NW_020906577.1	0	852
Neopelma_chrysocephalum	NW_020914897.1	0	844
Neopelma_chrysocephalum	NW_020929351.1	0	580
Neopelma_chrysocephalum	NW_020929249.1	0	509
Neopelma_chrysocephalum	NW_020927351.1	0	437
Neopelma_chrysocephalum	NW_020906199.1	0	422
Neopelma_chrysocephalum	NW_020912519.1	0	339
Neopelma_chrysocephalum	NW_020899799.1	0	332
Neopelma_chrysocephalum	NW_020928482.1	0	332
Taeniopygia_Guttata	NC_044241.2	0	495000
