# Supplementary material for: Draft genome assemblies of four manakins
Source: Sci Data. 2022 Sep 13;9:564. doi: 10.1038/s41597-022-01680-0 (PMC9470731; doi:10.1038/s41597-022-01680-0)
Supplement: Supplementary file 2 — Supplementary Table 2 [file 41597_2022_1680_MOESM2_ESM.xlsx]

## Sheet: Table 8 Identified nonPARZ in e
Supplementary Table 2. Identified nonPARZ in each species. Only species with a female sequenced are identified
species	scafID	start	end
Calypte_anna	NC_044274.1	1095000	74081004
Corapipo_altera	NW_020888444.1	0	2897
Corapipo_altera	NW_020885862.1	0	8877
Corapipo_altera	NW_020888035.1	0	3303
Corapipo_altera	NW_020891563.1	0	1360
Corapipo_altera	NW_020884909.1	0	8321255
Corapipo_altera	NW_020884949.1	0	3002199
Corapipo_altera	NW_020892060.1	0	1260
Corapipo_altera	NW_020885967.1	0	8240
Corapipo_altera	NW_020884921.1	0	6851786
Corapipo_altera	NW_020886363.1	0	6583
Corapipo_altera	NW_020888499.1	0	2839
Corapipo_altera	NW_020885003.1	0	1129719
Corapipo_altera	NW_020884907.1	0	8987766
Corapipo_altera	NW_020884955.1	0	2507702
Corapipo_altera	NW_020885488.1	0	13555
Corapipo_altera	NW_020885934.1	0	8446
Corapipo_altera	NW_020884918.1	0	7095970
Corapipo_altera	NW_020884975.1	0	1633394
Corapipo_altera	NW_020887376.1	0	4230
Corapipo_altera	NW_020885330.1	0	20418
Corapipo_altera	NW_020887123.1	0	4722
Corapipo_altera	NW_020885155.1	0	80628
Corapipo_altera	NW_020888840.1	0	2556
Corapipo_altera	NW_020885315.1	0	20984
Corapipo_altera	NW_020885471.1	0	14054
Corapipo_altera	NW_020889503.1	0	2106
Corapipo_altera	NW_020884875.1	0	30969176
Corapipo_altera	NW_020886502.1	0	6128
Corapipo_altera	NW_020884958.1	0	2294251
Corapipo_altera	NW_020885014.1	0	912154
Corapipo_altera	NW_020885247.1	0	28377
Corapipo_altera	NW_020885372.1	0	17696
Corapipo_altera	NW_020885405.1	0	15674
Corapipo_altera	NW_020885425.1	0	15010
Corapipo_altera	NW_020885733.1	0	10036
Corapipo_altera	NW_020885741.1	0	9966
Corapipo_altera	NW_020885800.1	0	9514
Corapipo_altera	NW_020885930.1	0	8487
Corapipo_altera	NW_020885941.1	0	8405
Corapipo_altera	NW_020886018.1	0	7930
Corapipo_altera	NW_020886118.1	0	7528
Corapipo_altera	NW_020886131.1	0	7461
Corapipo_altera	NW_020886661.1	0	5718
Corapipo_altera	NW_020886863.1	0	5295
Corapipo_altera	NW_020886915.1	0	5180
Corapipo_altera	NW_020887369.1	0	4239
Corapipo_altera	NW_020887493.1	0	4009
Corapipo_altera	NW_020887537.1	0	3948
Corapipo_altera	NW_020888285.1	0	3033
Corapipo_altera	NW_020888877.1	0	2529
Corapipo_altera	NW_020889101.1	0	2379
Corapipo_altera	NW_020889163.1	0	2331
Corapipo_altera	NW_020889261.1	0	2267
Corapipo_altera	NW_020889459.1	0	2136
Corapipo_altera	NW_020889958.1	0	1864
Corapipo_altera	NW_020890118.1	0	1789
Corapipo_altera	NW_020890164.1	0	1769
Corapipo_altera	NW_020890702.1	0	1581
Corapipo_altera	NW_020891069.1	0	1475
Corapipo_altera	NW_020891402.1	0	1396
Corapipo_altera	NW_020891962.1	0	1278
Corapipo_altera	NW_020892331.1	0	1214
Corapipo_altera	NW_020892503.1	0	1181
Corapipo_altera	NW_020892715.1	0	1152
Corapipo_altera	NW_020893748.1	0	1021
Machaeropterus_deliciosus	scaffold_28408	85000	148740
Machaeropterus_deliciosus	scaffold_14551	0	3127
Machaeropterus_deliciosus	scaffold_12447	0	8100
Machaeropterus_deliciosus	scaffold_10945	0	9278
Machaeropterus_deliciosus	scaffold_9308	0	9776
Machaeropterus_deliciosus	scaffold_22430	0	8162
Machaeropterus_deliciosus	scaffold_24414	0	5979
Machaeropterus_deliciosus	scaffold_3484	0	837
Machaeropterus_deliciosus	scaffold_23081	0	6301
Machaeropterus_deliciosus	scaffold_1275	0	2177
Machaeropterus_deliciosus	scaffold_970	0	8884
Machaeropterus_deliciosus	scaffold_829	0	1392
Machaeropterus_deliciosus	scaffold_21681	0	927
Machaeropterus_deliciosus	scaffold_410	0	3309
Machaeropterus_deliciosus	scaffold_20869	0	18930
Machaeropterus_deliciosus	scaffold_30183	0	6597
Machaeropterus_deliciosus	scaffold_21203	0	20595
Machaeropterus_deliciosus	scaffold_28370	0	1026550
Machaeropterus_deliciosus	scaffold_874	0	14475
Machaeropterus_deliciosus	scaffold_26912	0	29803
Machaeropterus_deliciosus	scaffold_13522	0	18662
Machaeropterus_deliciosus	scaffold_15530	0	1193
Machaeropterus_deliciosus	scaffold_9228	0	8187
Machaeropterus_deliciosus	scaffold_263	0	2335
Machaeropterus_deliciosus	scaffold_27719	0	272642
Machaeropterus_deliciosus	scaffold_3190	0	857
Machaeropterus_deliciosus	scaffold_28397	0	2322185
Machaeropterus_deliciosus	scaffold_15913	0	7332
Machaeropterus_deliciosus	scaffold_21246	0	4544
Machaeropterus_deliciosus	scaffold_318	0	5051
Machaeropterus_deliciosus	scaffold_14678	0	3179
Machaeropterus_deliciosus	scaffold_3529	0	572
Machaeropterus_deliciosus	scaffold_6366	0	391
Machaeropterus_deliciosus	scaffold_12293	0	2826
Machaeropterus_deliciosus	scaffold_317	0	10088
Machaeropterus_deliciosus	scaffold_28527	0	6415391
Machaeropterus_deliciosus	scaffold_10930	0	5175
Machaeropterus_deliciosus	scaffold_1091	0	3012
Machaeropterus_deliciosus	scaffold_1092	0	6393
Machaeropterus_deliciosus	scaffold_10667	0	5795
Machaeropterus_deliciosus	scaffold_28438	0	2566653
Machaeropterus_deliciosus	scaffold_10640	0	11085
Machaeropterus_deliciosus	scaffold_29688	0	1685
Machaeropterus_deliciosus	scaffold_20182	0	18103
Machaeropterus_deliciosus	scaffold_11325	0	10284
Machaeropterus_deliciosus	scaffold_10772	0	6133
Machaeropterus_deliciosus	scaffold_16878	0	3948
Machaeropterus_deliciosus	scaffold_9467	0	9703
Machaeropterus_deliciosus	scaffold_17347	0	1877
Machaeropterus_deliciosus	scaffold_28369	0	1610953
Machaeropterus_deliciosus	scaffold_29648	0	1327
Machaeropterus_deliciosus	scaffold_22356	0	5428
Machaeropterus_deliciosus	scaffold_4002	0	447
Machaeropterus_deliciosus	scaffold_14544	0	4041
Machaeropterus_deliciosus	scaffold_4401	0	388
Machaeropterus_deliciosus	scaffold_29190	0	7225
Machaeropterus_deliciosus	scaffold_28402	0	2148391
Machaeropterus_deliciosus	scaffold_10895	0	8332
Machaeropterus_deliciosus	scaffold_28371	0	1811488
Machaeropterus_deliciosus	scaffold_13959	0	125049
Machaeropterus_deliciosus	scaffold_28465	0	3244285
Machaeropterus_deliciosus	scaffold_12332	0	2558
Machaeropterus_deliciosus	scaffold_761	0	2391
Machaeropterus_deliciosus	scaffold_14083	0	18825
Machaeropterus_deliciosus	scaffold_28376	0	1479610
Machaeropterus_deliciosus	scaffold_21257	0	9814
Machaeropterus_deliciosus	scaffold_28561	0	9876109
Machaeropterus_deliciosus	scaffold_9739	0	98257
Machaeropterus_deliciosus	scaffold_714	0	1600
Machaeropterus_deliciosus	scaffold_20452	0	6002
Machaeropterus_deliciosus	scaffold_9245	0	6287
Machaeropterus_deliciosus	scaffold_14832	0	1300
Machaeropterus_deliciosus	scaffold_1197	0	3923
Machaeropterus_deliciosus	scaffold_9253	0	6689
Machaeropterus_deliciosus	scaffold_14575	0	1830
Machaeropterus_deliciosus	scaffold_28558	0	7005756
Machaeropterus_deliciosus	scaffold_28813	0	14061
Machaeropterus_deliciosus	scaffold_28382	0	1628138
Machaeropterus_deliciosus	scaffold_12370	0	9351
Machaeropterus_deliciosus	scaffold_12180	0	68965
Machaeropterus_deliciosus	scaffold_9190	0	7800
Machaeropterus_deliciosus	scaffold_1044	0	5611
Machaeropterus_deliciosus	scaffold_27359	0	77418
Machaeropterus_deliciosus	scaffold_9617	0	4308
Machaeropterus_deliciosus	scaffold_1046	0	3525
Machaeropterus_deliciosus	scaffold_1045	0	3352
Machaeropterus_deliciosus	scaffold_14576	0	10917
Machaeropterus_deliciosus	scaffold_9548	0	19394
Machaeropterus_deliciosus	scaffold_13809	0	4779
Machaeropterus_deliciosus	scaffold_10325	0	4171
Machaeropterus_deliciosus	scaffold_10941	0	1845
Machaeropterus_deliciosus	scaffold_1807	0	17951
Machaeropterus_deliciosus	scaffold_28298	0	1009340
Machaeropterus_deliciosus	scaffold_17100	0	7873
Machaeropterus_deliciosus	scaffold_17127	0	88094
Machaeropterus_deliciosus	scaffold_565	0	7065
Machaeropterus_deliciosus	scaffold_28060	0	1324709
Machaeropterus_deliciosus	scaffold_28432	0	3067356
Machaeropterus_deliciosus	scaffold_26565	0	170736
Machaeropterus_deliciosus	scaffold_586	0	4798
Machaeropterus_deliciosus	scaffold_27948	0	407814
Machaeropterus_deliciosus	scaffold_28013	0	634811
Machaeropterus_deliciosus	scaffold_1463	0	1791
Machaeropterus_deliciosus	scaffold_17084	0	1921
Machaeropterus_deliciosus	scaffold_672	0	2650
Machaeropterus_deliciosus	scaffold_16297	0	1784
Machaeropterus_deliciosus	scaffold_671	0	4469
Machaeropterus_deliciosus	scaffold_28480	0	4424872
Machaeropterus_deliciosus	scaffold_21310	0	100593
Machaeropterus_deliciosus	scaffold_9581	0	8824
Machaeropterus_deliciosus	scaffold_12344	0	11554
Machaeropterus_deliciosus	scaffold_28035	0	584561
Machaeropterus_deliciosus	scaffold_652	0	1366
Machaeropterus_deliciosus	scaffold_653	0	4751
Machaeropterus_deliciosus	scaffold_29383	0	5220
Machaeropterus_deliciosus	scaffold_15316	0	89904
Machaeropterus_deliciosus	scaffold_28181	0	1278057
Machaeropterus_deliciosus	scaffold_20101	0	12442
Machaeropterus_deliciosus	scaffold_13438	0	4761
Machaeropterus_deliciosus	scaffold_220	0	1284346
Machaeropterus_deliciosus	scaffold_11951	0	11404
Machaeropterus_deliciosus	scaffold_3174	0	878
Machaeropterus_deliciosus	scaffold_9302	0	32390
Machaeropterus_deliciosus	scaffold_12207	0	8742
Machaeropterus_deliciosus	scaffold_28429	0	2773057
Machaeropterus_deliciosus	scaffold_12292	0	9300
Machaeropterus_deliciosus	scaffold_16346	0	18933
Machaeropterus_deliciosus	scaffold_13608	0	8024
Machaeropterus_deliciosus	scaffold_9241	0	6731
Machaeropterus_deliciosus	scaffold_28117	0	789732
Machaeropterus_deliciosus	scaffold_1029	0	722
Machaeropterus_deliciosus	scaffold_14573	0	5693
Machaeropterus_deliciosus	scaffold_12364	0	5193
Machaeropterus_deliciosus	scaffold_3991	0	449
Machaeropterus_deliciosus	scaffold_27642	0	226866
Machaeropterus_deliciosus	scaffold_10799	0	22755
Machaeropterus_deliciosus	scaffold_683	0	25681
Machaeropterus_deliciosus	scaffold_28221	0	963985
Machaeropterus_deliciosus	scaffold_9305	0	52283
Machaeropterus_deliciosus	scaffold_11284	0	80328
Machaeropterus_deliciosus	scaffold_9476	0	5460
Machaeropterus_deliciosus	scaffold_25454	0	90020
Machaeropterus_deliciosus	scaffold_9559	0	10508
Machaeropterus_deliciosus	scaffold_14642	0	4855
Machaeropterus_deliciosus	scaffold_1567	0	14223
Machaeropterus_deliciosus	scaffold_9614	0	105396
Machaeropterus_deliciosus	scaffold_12334	0	4820
Machaeropterus_deliciosus	scaffold_762	0	4429
Machaeropterus_deliciosus	scaffold_28380	0	2550927
Machaeropterus_deliciosus	scaffold_27794	0	404905
Machaeropterus_deliciosus	scaffold_12340	0	9417
Machaeropterus_deliciosus	scaffold_11394	0	120275
Machaeropterus_deliciosus	scaffold_28125	0	940932
Machaeropterus_deliciosus	scaffold_28454	0	2753106
Machaeropterus_deliciosus	scaffold_12525	0	1242
Machaeropterus_deliciosus	scaffold_1608	0	1104
Machaeropterus_deliciosus	scaffold_14428	0	13831
Machaeropterus_deliciosus	scaffold_28302	0	1468215
Machaeropterus_deliciosus	scaffold_297	0	7432
Machaeropterus_deliciosus	scaffold_14331	0	2920
Machaeropterus_deliciosus	scaffold_11326	0	3577
Machaeropterus_deliciosus	scaffold_22567	0	9008
Machaeropterus_deliciosus	scaffold_28427	0	2189803
Machaeropterus_deliciosus	scaffold_9258	0	5516
Machaeropterus_deliciosus	scaffold_28295	0	1163670
Machaeropterus_deliciosus	scaffold_12420	0	22724
Machaeropterus_deliciosus	scaffold_15456	0	33856
Machaeropterus_deliciosus	scaffold_1329	0	1976
Machaeropterus_deliciosus	scaffold_3143	0	974
Machaeropterus_deliciosus	scaffold_1827	0	1669
Machaeropterus_deliciosus	scaffold_27551	0	350791
Machaeropterus_deliciosus	scaffold_1047	0	4741
Machaeropterus_deliciosus	scaffold_1048	0	9819
Machaeropterus_deliciosus	scaffold_10647	0	6434
Machaeropterus_deliciosus	scaffold_10800	0	3812
Machaeropterus_deliciosus	scaffold_1090	0	1958
Machaeropterus_deliciosus	scaffold_1120	0	2493
Machaeropterus_deliciosus	scaffold_11375	0	2810
Machaeropterus_deliciosus	scaffold_1138	0	526
Machaeropterus_deliciosus	scaffold_11381	0	11741
Machaeropterus_deliciosus	scaffold_11407	0	2220
Machaeropterus_deliciosus	scaffold_11470	0	709
Machaeropterus_deliciosus	scaffold_1163	0	1901
Machaeropterus_deliciosus	scaffold_1165	0	1719
Machaeropterus_deliciosus	scaffold_1188	0	1389
Machaeropterus_deliciosus	scaffold_12144	0	3981
Machaeropterus_deliciosus	scaffold_12200	0	1322
Machaeropterus_deliciosus	scaffold_12249	0	1967
Machaeropterus_deliciosus	scaffold_1234	0	1564
Machaeropterus_deliciosus	scaffold_12411	0	7487
Machaeropterus_deliciosus	scaffold_12417	0	9707
Machaeropterus_deliciosus	scaffold_12438	0	3247
Machaeropterus_deliciosus	scaffold_12522	0	1071
Machaeropterus_deliciosus	scaffold_12527	0	1198
Machaeropterus_deliciosus	scaffold_12583	0	11406
Machaeropterus_deliciosus	scaffold_12960	0	678
Machaeropterus_deliciosus	scaffold_13068	0	7990
Machaeropterus_deliciosus	scaffold_1330	0	2285
Machaeropterus_deliciosus	scaffold_13800	0	5547
Machaeropterus_deliciosus	scaffold_13942	0	6095
Machaeropterus_deliciosus	scaffold_13969	0	17171
Machaeropterus_deliciosus	scaffold_13991	0	7328
Machaeropterus_deliciosus	scaffold_14125	0	894
Machaeropterus_deliciosus	scaffold_14247	0	815
Machaeropterus_deliciosus	scaffold_14502	0	16425
Machaeropterus_deliciosus	scaffold_14537	0	4980
Machaeropterus_deliciosus	scaffold_14812	0	1326
Machaeropterus_deliciosus	scaffold_14861	0	967
Machaeropterus_deliciosus	scaffold_15103	0	1227
Machaeropterus_deliciosus	scaffold_15211	0	1057
Machaeropterus_deliciosus	scaffold_15544	0	1571
Machaeropterus_deliciosus	scaffold_15592	0	1085
Machaeropterus_deliciosus	scaffold_15786	0	1324
Machaeropterus_deliciosus	scaffold_15794	0	12116
Machaeropterus_deliciosus	scaffold_1581	0	2584
Machaeropterus_deliciosus	scaffold_15814	0	7892
Machaeropterus_deliciosus	scaffold_16117	0	844
Machaeropterus_deliciosus	scaffold_16221	0	3654
Machaeropterus_deliciosus	scaffold_16538	0	4127
Machaeropterus_deliciosus	scaffold_1828	0	1282
Machaeropterus_deliciosus	scaffold_18679	0	1749
Machaeropterus_deliciosus	scaffold_18690	0	1155
Machaeropterus_deliciosus	scaffold_19850	0	14834
Machaeropterus_deliciosus	scaffold_2080	0	393
Machaeropterus_deliciosus	scaffold_21312	0	9328
Machaeropterus_deliciosus	scaffold_21494	0	1109
Machaeropterus_deliciosus	scaffold_225	0	6454
Machaeropterus_deliciosus	scaffold_22587	0	5652
Machaeropterus_deliciosus	scaffold_226	0	9484
Machaeropterus_deliciosus	scaffold_22670	0	16671
Machaeropterus_deliciosus	scaffold_2305	0	880
Machaeropterus_deliciosus	scaffold_23263	0	5015
Machaeropterus_deliciosus	scaffold_24364	0	1994
Machaeropterus_deliciosus	scaffold_24442	0	7622
Machaeropterus_deliciosus	scaffold_25217	0	5253
Machaeropterus_deliciosus	scaffold_26235	0	7491
Machaeropterus_deliciosus	scaffold_26313	0	2818
Machaeropterus_deliciosus	scaffold_26320	0	5943
Machaeropterus_deliciosus	scaffold_26355	0	9344
Machaeropterus_deliciosus	scaffold_264	0	3052
Machaeropterus_deliciosus	scaffold_26888	0	2453
Machaeropterus_deliciosus	scaffold_26999	0	8074
Machaeropterus_deliciosus	scaffold_27138	0	4911
Machaeropterus_deliciosus	scaffold_27165	0	10102
Machaeropterus_deliciosus	scaffold_28834	0	8693
Machaeropterus_deliciosus	scaffold_29689	0	2016
Machaeropterus_deliciosus	scaffold_29722	0	1251
Machaeropterus_deliciosus	scaffold_29726	0	12314
Machaeropterus_deliciosus	scaffold_29809	0	2416
Machaeropterus_deliciosus	scaffold_30156	0	8055
Machaeropterus_deliciosus	scaffold_30187	0	6990
Machaeropterus_deliciosus	scaffold_305	0	3833
Machaeropterus_deliciosus	scaffold_3056	0	535
Machaeropterus_deliciosus	scaffold_307	0	4978
Machaeropterus_deliciosus	scaffold_30854	0	8276
Machaeropterus_deliciosus	scaffold_3133	0	1002
Machaeropterus_deliciosus	scaffold_3149	0	950
Machaeropterus_deliciosus	scaffold_3193	0	850
Machaeropterus_deliciosus	scaffold_3226	0	814
Machaeropterus_deliciosus	scaffold_3250	0	777
Machaeropterus_deliciosus	scaffold_3305	0	710
Machaeropterus_deliciosus	scaffold_3330	0	688
Machaeropterus_deliciosus	scaffold_3340	0	683
Machaeropterus_deliciosus	scaffold_350	0	1707
Machaeropterus_deliciosus	scaffold_357	0	7464
Machaeropterus_deliciosus	scaffold_4127	0	428
Machaeropterus_deliciosus	scaffold_4271	0	404
Machaeropterus_deliciosus	scaffold_455	0	1439
Machaeropterus_deliciosus	scaffold_458	0	1238
Machaeropterus_deliciosus	scaffold_5987	0	916
Machaeropterus_deliciosus	scaffold_6079	0	444
Machaeropterus_deliciosus	scaffold_6181	0	781
Machaeropterus_deliciosus	scaffold_6269	0	666
Machaeropterus_deliciosus	scaffold_6448	0	796
Machaeropterus_deliciosus	scaffold_693	0	3056
Machaeropterus_deliciosus	scaffold_715	0	3289
Machaeropterus_deliciosus	scaffold_716	0	2267
Machaeropterus_deliciosus	scaffold_724	0	3198
Machaeropterus_deliciosus	scaffold_788	0	841
Machaeropterus_deliciosus	scaffold_8704	0	7408
Machaeropterus_deliciosus	scaffold_892	0	2720
Machaeropterus_deliciosus	scaffold_9059	0	676
Machaeropterus_deliciosus	scaffold_907	0	10977
Machaeropterus_deliciosus	scaffold_9208	0	2314
Machaeropterus_deliciosus	scaffold_9212	0	11066
Machaeropterus_deliciosus	scaffold_9213	0	22626
Machaeropterus_deliciosus	scaffold_9276	0	10873
Machaeropterus_deliciosus	scaffold_9298	0	6425
Machaeropterus_deliciosus	scaffold_9310	0	8787
Machaeropterus_deliciosus	scaffold_9413	0	3363
Machaeropterus_deliciosus	scaffold_9499	0	2061
Machaeropterus_deliciosus	scaffold_9527	0	9633
Machaeropterus_deliciosus	scaffold_9557	0	2881
Machaeropterus_deliciosus	scaffold_9611	0	9349
Machaeropterus_deliciosus	scaffold_9619	0	6221
Machaeropterus_deliciosus	scaffold_9637	0	7615
Machaeropterus_deliciosus	scaffold_965	0	6981
Machaeropterus_deliciosus	scaffold_9693	0	7493
Machaeropterus_deliciosus	scaffold_9742	0	5831
Machaeropterus_deliciosus	scaffold_9981	0	46568
Masius_chrysopterus	scaffold_14	0	44671650
Masius_chrysopterus	scaffold_28008	0	2484
Masius_chrysopterus	scaffold_24634	0	7221
Masius_chrysopterus	scaffold_16167	0	5173
Masius_chrysopterus	scaffold_21115	0	769
Masius_chrysopterus	scaffold_25810	0	5941
Masius_chrysopterus	scaffold_2683	0	558
Masius_chrysopterus	scaffold_28573	0	11276
Masius_chrysopterus	scaffold_5436	0	528
Masius_chrysopterus	scaffold_27146	0	7810
Masius_chrysopterus	scaffold_26359	0	5671
Masius_chrysopterus	scaffold_30916	0	2055
Masius_chrysopterus	scaffold_5635	0	874
Masius_chrysopterus	scaffold_2840	0	829
Masius_chrysopterus	scaffold_798	0	538
Masius_chrysopterus	scaffold_15191	0	4708
Masius_chrysopterus	scaffold_15192	0	6233
Masius_chrysopterus	scaffold_15202	0	4032
Masius_chrysopterus	scaffold_22029	0	3330
Masius_chrysopterus	scaffold_5629	0	1030
Masius_chrysopterus	scaffold_24845	0	2715
Masius_chrysopterus	scaffold_10215	0	1346
Masius_chrysopterus	scaffold_10285	0	1177
Masius_chrysopterus	scaffold_1044	0	367
Masius_chrysopterus	scaffold_10617	0	1120
Masius_chrysopterus	scaffold_10652	0	524
Masius_chrysopterus	scaffold_10907	0	950
Masius_chrysopterus	scaffold_11347	0	342
Masius_chrysopterus	scaffold_11613	0	2343
Masius_chrysopterus	scaffold_12090	0	951
Masius_chrysopterus	scaffold_12243	0	3373
Masius_chrysopterus	scaffold_12704	0	515
Masius_chrysopterus	scaffold_12846	0	650
Masius_chrysopterus	scaffold_12876	0	1221
Masius_chrysopterus	scaffold_13392	0	701
Masius_chrysopterus	scaffold_13415	0	827
Masius_chrysopterus	scaffold_1381	0	689
Masius_chrysopterus	scaffold_13993	0	990
Masius_chrysopterus	scaffold_14107	0	659
Masius_chrysopterus	scaffold_14359	0	2356
Masius_chrysopterus	scaffold_14374	0	1943
Masius_chrysopterus	scaffold_14663	0	1463
Masius_chrysopterus	scaffold_14664	0	1078
Masius_chrysopterus	scaffold_14695	0	1771
Masius_chrysopterus	scaffold_14980	0	4770
Masius_chrysopterus	scaffold_15166	0	6857
Masius_chrysopterus	scaffold_15282	0	1422
Masius_chrysopterus	scaffold_15283	0	5851
Masius_chrysopterus	scaffold_15574	0	5655
Masius_chrysopterus	scaffold_15719	0	3829
Masius_chrysopterus	scaffold_1601	0	315
Masius_chrysopterus	scaffold_16306	0	1457
Masius_chrysopterus	scaffold_16558	0	918
Masius_chrysopterus	scaffold_18452	0	1933
Masius_chrysopterus	scaffold_18454	0	753
Masius_chrysopterus	scaffold_18482	0	399
Masius_chrysopterus	scaffold_18495	0	976
Masius_chrysopterus	scaffold_18543	0	3870
Masius_chrysopterus	scaffold_18599	0	1314
Masius_chrysopterus	scaffold_18753	0	763
Masius_chrysopterus	scaffold_18839	0	679
Masius_chrysopterus	scaffold_18903	0	4811
Masius_chrysopterus	scaffold_19169	0	630
Masius_chrysopterus	scaffold_193	0	7205
Masius_chrysopterus	scaffold_1956	0	554
Masius_chrysopterus	scaffold_20297	0	302
Masius_chrysopterus	scaffold_20682	0	998
Masius_chrysopterus	scaffold_20745	0	793
Masius_chrysopterus	scaffold_21658	0	2650
Masius_chrysopterus	scaffold_21748	0	263
Masius_chrysopterus	scaffold_21965	0	1197
Masius_chrysopterus	scaffold_22288	0	8073
Masius_chrysopterus	scaffold_22291	0	3166
Masius_chrysopterus	scaffold_22297	0	3466
Masius_chrysopterus	scaffold_22407	0	5163
Masius_chrysopterus	scaffold_22562	0	6150
Masius_chrysopterus	scaffold_22589	0	2186
Masius_chrysopterus	scaffold_22763	0	1268
Masius_chrysopterus	scaffold_22978	0	1655
Masius_chrysopterus	scaffold_23013	0	894
Masius_chrysopterus	scaffold_23175	0	1115
Masius_chrysopterus	scaffold_23470	0	954
Masius_chrysopterus	scaffold_23589	0	4943
Masius_chrysopterus	scaffold_24010	0	2755
Masius_chrysopterus	scaffold_24023	0	2422
Masius_chrysopterus	scaffold_24163	0	1640
Masius_chrysopterus	scaffold_24372	0	4948
Masius_chrysopterus	scaffold_24626	0	470
Masius_chrysopterus	scaffold_24660	0	2724
Masius_chrysopterus	scaffold_24929	0	1227
Masius_chrysopterus	scaffold_25638	0	3578
Masius_chrysopterus	scaffold_26178	0	4055
Masius_chrysopterus	scaffold_26216	0	1990
Masius_chrysopterus	scaffold_26366	0	7955
Masius_chrysopterus	scaffold_26466	0	1992
Masius_chrysopterus	scaffold_26506	0	4547
Masius_chrysopterus	scaffold_26723	0	776
Masius_chrysopterus	scaffold_26757	0	5275
Masius_chrysopterus	scaffold_26877	0	1815
Masius_chrysopterus	scaffold_27203	0	7488
Masius_chrysopterus	scaffold_27514	0	4192
Masius_chrysopterus	scaffold_27516	0	4393
Masius_chrysopterus	scaffold_27621	0	354
Masius_chrysopterus	scaffold_27829	0	5937
Masius_chrysopterus	scaffold_27998	0	2504
Masius_chrysopterus	scaffold_28849	0	3381
Masius_chrysopterus	scaffold_29356	0	417
Masius_chrysopterus	scaffold_29708	0	4775
Masius_chrysopterus	scaffold_30272	0	334
Masius_chrysopterus	scaffold_31813	0	1391
Masius_chrysopterus	scaffold_31814	0	6747
Masius_chrysopterus	scaffold_3215	0	687
Masius_chrysopterus	scaffold_32534	0	5363
Masius_chrysopterus	scaffold_33103	0	624
Masius_chrysopterus	scaffold_3987	0	481
Masius_chrysopterus	scaffold_5013	0	456
Masius_chrysopterus	scaffold_5131	0	428
Masius_chrysopterus	scaffold_8969	0	376
Masius_chrysopterus	scaffold_9423	0	314
Masius_chrysopterus	scaffold_968	0	1109
Masius_chrysopterus	scaffold_9890	0	999
Neopelma_chrysocephalum	NW_020925758.1	0	3690246
Neopelma_chrysocephalum	NW_020925659.1	0	4028529
Neopelma_chrysocephalum	NW_020908924.1	0	8860
Neopelma_chrysocephalum	NW_020925079.1	0	835706
Neopelma_chrysocephalum	NW_020924895.1	0	471629
Neopelma_chrysocephalum	NW_020924378.1	0	539130
Neopelma_chrysocephalum	NW_020906134.1	0	5176
Neopelma_chrysocephalum	NW_020898427.1	0	1477
Neopelma_chrysocephalum	NW_020928426.1	0	2089
Neopelma_chrysocephalum	NW_020931713.1	0	3233
Neopelma_chrysocephalum	NW_020925010.1	0	268972
Neopelma_chrysocephalum	NW_020931512.1	0	3674
Neopelma_chrysocephalum	NW_020922861.1	0	35361
Neopelma_chrysocephalum	NW_020925302.1	0	1416796
Neopelma_chrysocephalum	NW_020907071.1	0	23625
Neopelma_chrysocephalum	NW_020924883.1	0	739145
Neopelma_chrysocephalum	NW_020930465.1	0	6980
Neopelma_chrysocephalum	NW_020925169.1	0	939356
Neopelma_chrysocephalum	NW_020924865.1	0	282824
Neopelma_chrysocephalum	NW_020923435.1	0	158462
Neopelma_chrysocephalum	NW_020925192.1	0	518536
Neopelma_chrysocephalum	NW_020909889.1	0	1955
Neopelma_chrysocephalum	NW_020909888.1	0	10945
Neopelma_chrysocephalum	NW_020925707.1	0	4570091
Neopelma_chrysocephalum	NW_020919111.1	0	36690
Neopelma_chrysocephalum	NW_020924628.1	0	13764
Neopelma_chrysocephalum	NW_020925676.1	0	3959934
Neopelma_chrysocephalum	NW_020910217.1	0	17640
Neopelma_chrysocephalum	NW_020910216.1	0	9659
Neopelma_chrysocephalum	NW_020925422.1	0	2122385
Neopelma_chrysocephalum	NW_020925316.1	0	1566360
Neopelma_chrysocephalum	NW_020925585.1	0	3476997
Neopelma_chrysocephalum	NW_020925222.1	0	1180842
Neopelma_chrysocephalum	NW_020924509.1	0	211253
Neopelma_chrysocephalum	NW_020925381.1	0	1893836
Neopelma_chrysocephalum	NW_020918716.1	0	93500
Neopelma_chrysocephalum	NW_020925465.1	0	1985189
Neopelma_chrysocephalum	NW_020925290.1	0	20706
Neopelma_chrysocephalum	NW_020925669.1	0	3407446
Neopelma_chrysocephalum	NW_020925488.1	0	1812299
Neopelma_chrysocephalum	NW_020925424.1	0	1623828
Neopelma_chrysocephalum	NW_020925333.1	0	1873271
Neopelma_chrysocephalum	NW_020924104.1	0	265928
Neopelma_chrysocephalum	NW_020925564.1	0	3844955
Neopelma_chrysocephalum	NW_020925354.1	0	1482170
Neopelma_chrysocephalum	NW_020925233.1	0	697817
Neopelma_chrysocephalum	NW_020927013.1	0	8768
Neopelma_chrysocephalum	NW_020909893.1	0	37451
Neopelma_chrysocephalum	NW_020925093.1	0	744331
Neopelma_chrysocephalum	NW_020924472.1	0	390034
Neopelma_chrysocephalum	NW_020909495.1	0	9664
Neopelma_chrysocephalum	NW_020925414.1	0	1611951
Neopelma_chrysocephalum	NW_020924364.1	0	298471
Neopelma_chrysocephalum	NW_020925013.1	0	686307
Neopelma_chrysocephalum	NW_020927566.1	0	8106
Neopelma_chrysocephalum	NW_020925744.1	0	7212342
Neopelma_chrysocephalum	NW_020928556.1	0	15942
Neopelma_chrysocephalum	NW_020909895.1	0	9418
Neopelma_chrysocephalum	NW_020925579.1	0	2920865
Neopelma_chrysocephalum	NW_020925569.1	0	2790377
Neopelma_chrysocephalum	NW_020925458.1	0	2201292
Neopelma_chrysocephalum	NW_020909887.1	0	24428
Neopelma_chrysocephalum	NW_020906798.1	0	9360
Neopelma_chrysocephalum	NW_020927368.1	0	13493
Neopelma_chrysocephalum	NW_020923527.1	0	57441
Neopelma_chrysocephalum	NW_020925118.1	0	485116
Neopelma_chrysocephalum	NW_020909611.1	0	4571
Neopelma_chrysocephalum	NW_020923187.1	0	182487
Neopelma_chrysocephalum	NW_020903925.1	0	1020
Neopelma_chrysocephalum	NW_020923658.1	0	104376
Neopelma_chrysocephalum	NW_020911964.1	0	4337
Neopelma_chrysocephalum	NW_020923804.1	0	249219
Neopelma_chrysocephalum	NW_020925329.1	0	1019591
Neopelma_chrysocephalum	NW_020917756.1	0	34663
Neopelma_chrysocephalum	NW_020924826.1	0	350506
Neopelma_chrysocephalum	NW_020909956.1	0	10385
Neopelma_chrysocephalum	NW_020925148.1	0	570120
Neopelma_chrysocephalum	NW_020925417.1	0	1062830
Neopelma_chrysocephalum	NW_020925190.1	0	983923
Neopelma_chrysocephalum	NW_020925332.1	0	868143
Neopelma_chrysocephalum	NW_020898252.1	0	715
Neopelma_chrysocephalum	NW_020898956.1	0	3563
Neopelma_chrysocephalum	NW_020899014.1	0	1236
Neopelma_chrysocephalum	NW_020903600.1	0	7088
Neopelma_chrysocephalum	NW_020905616.1	0	9941
Neopelma_chrysocephalum	NW_020905622.1	0	9175
Neopelma_chrysocephalum	NW_020905924.1	0	6408
Neopelma_chrysocephalum	NW_020906372.1	0	1203
Neopelma_chrysocephalum	NW_020906448.1	0	2144
Neopelma_chrysocephalum	NW_020906501.1	0	898
Neopelma_chrysocephalum	NW_020908347.1	0	1702
Neopelma_chrysocephalum	NW_020908662.1	0	4645
Neopelma_chrysocephalum	NW_020909223.1	0	2510
Neopelma_chrysocephalum	NW_020912469.1	0	550
Neopelma_chrysocephalum	NW_020916189.1	0	7404
Neopelma_chrysocephalum	NW_020916203.1	0	4428
Neopelma_chrysocephalum	NW_020919606.1	0	1398
Neopelma_chrysocephalum	NW_020920049.1	0	1556
Neopelma_chrysocephalum	NW_020920506.1	0	2220
Neopelma_chrysocephalum	NW_020920598.1	0	17078
Neopelma_chrysocephalum	NW_020920599.1	0	1963
Neopelma_chrysocephalum	NW_020923665.1	0	7221
Neopelma_chrysocephalum	NW_020924609.1	0	12253
Neopelma_chrysocephalum	NW_020925539.1	0	9419
Neopelma_chrysocephalum	NW_020926830.1	0	12968
Neopelma_chrysocephalum	NW_020926842.1	0	9709
Neopelma_chrysocephalum	NW_020927976.1	0	6322
Neopelma_chrysocephalum	NW_020928042.1	0	6966
Neopelma_chrysocephalum	NW_020928146.1	0	2267
Neopelma_chrysocephalum	NW_020928282.1	0	1078
Neopelma_chrysocephalum	NW_020929188.1	0	5458
Neopelma_chrysocephalum	NW_020929248.1	0	2711
Neopelma_chrysocephalum	NW_020929355.1	0	5429
Neopelma_chrysocephalum	NW_020929954.1	0	8022
Neopelma_chrysocephalum	NW_020930857.1	0	8251
Neopelma_chrysocephalum	NW_020931830.1	0	9415
Neopelma_chrysocephalum	NW_020933641.1	0	7424
Neopelma_chrysocephalum	NW_020933702.1	0	864
Neopelma_chrysocephalum	NW_020936805.1	0	7429
Neopelma_chrysocephalum	NW_020938510.1	0	2184
Neopelma_chrysocephalum	NW_020939099.1	0	858
Taeniopygia_Guttata	NC_044241.2	495000	75396176
